# Supplementary material for: 2-Fluoro-N-o-tolyl­benzamide
Source: Acta Crystallogr Sect E Struct Rep Online. 2008 Dec 24;65(Pt 1):o201. doi: 10.1107/S1600536808043122 (PMC2968107; doi:10.1107/S1600536808043122)
Supplement: Supplementary file 2 [file e-65-0o201-Isup2.hkl]

# 
# h,k,l, Fc-squared, Fo-squared, sigma(Fo-squared) and status flag 
# 
data_I
_shelx_title  'RA69 '
_shelx_refln_list_code          4 
_shelx_F_calc_maximum      157.38 
_exptl_crystal_F_000       480.00 
_reflns_d_resolution_high  0.9786 
 
loop_ 
 _symmetry_equiv_pos_as_xyz 
 'x, y, z' 
 '-x+1/2, y+1/2, -z+1/2' 
 '-x, -y, -z' 
 'x-1/2, -y-1/2, z-1/2' 
 
_cell_length_a    10.7492 
_cell_length_b     4.8245 
_cell_length_c    21.5796 
_cell_angle_alpha  90.000 
_cell_angle_beta   93.820 
_cell_angle_gamma  90.000 
 
_shelx_F_squared_multiplier     1.000 
 
loop_ 
 _refln_index_h 
 _refln_index_k 
 _refln_index_l 
 _refln_F_squared_calc 
 _refln_F_squared_meas 
 _refln_F_squared_sigma 
 _refln_observed_status 
   2   0   0       29.22       29.02      6.16 o 
   4   0   0     5827.34     5553.63     64.83 o 
   6   0   0      136.80      149.14     15.31 o 
   8   0   0      651.65      737.40     27.02 o 
  10   0   0        7.73        5.29      8.03 o 
   1   1   0     4390.15     3929.70     29.38 o 
   2   1   0      762.26      781.91      7.70 o 
   3   1   0       26.99       25.23      1.89 o 
   4   1   0       66.99       55.42      7.27 o 
   5   1   0      586.63      637.79     12.48 o 
   6   1   0      139.55      135.80      5.63 o 
   7   1   0       94.64       95.93      6.82 o 
   8   1   0      314.79      318.57     15.93 o 
   9   1   0        0.02        5.67      4.52 o 
  10   1   0       44.50       48.50      7.25 o 
   0   2   0      579.41      569.28     11.36 o 
   1   2   0       85.71      101.20      3.90 o 
   2   2   0       31.11       29.22      2.60 o 
   3   2   0      286.29      281.13     15.04 o 
   4   2   0        3.68       10.13      2.73 o 
   5   2   0        9.79        5.77      2.64 o 
   6   2   0      168.04      160.31      9.07 o 
   7   2   0       12.44       11.78      6.18 o 
   8   2   0       26.53       18.09      9.70 o 
   9   2   0       44.42       23.76      7.07 o 
  10   2   0       19.50       20.00     18.66 o 
   1   3   0        7.00        7.86      2.87 o 
   2   3   0       35.73       31.15      3.86 o 
   3   3   0       88.38       87.52      9.37 o 
   4   3   0      217.70      252.70     23.91 o 
   5   3   0      937.59      903.06     23.49 o 
   6   3   0      456.90      453.49     14.30 o 
   7   3   0       54.72       45.97      6.38 o 
   8   3   0        9.19       16.25     13.69 o 
   0   4   0      105.51      116.25     16.50 o 
   1   4   0      442.75      437.95     21.25 o 
   2   4   0      161.26      176.35     12.79 o 
   3   4   0       94.59      122.98     15.92 o 
   4   4   0      105.43      122.36     11.99 o 
   5   4   0      446.10      468.07     16.91 o 
   6   4   0      383.19      372.13     20.01 o 
  -9   0   1       87.87       82.35     12.13 o 
  -7   0   1        0.89       -1.74      4.62 o 
  -5   0   1        2.03        6.10      3.75 o 
  -3   0   1      233.59      237.14      8.47 o 
   1   0   1       19.45       10.29      4.39 o 
   3   0   1      620.02      574.02     11.08 o 
   5   0   1     1399.90     1477.93     43.02 o 
   7   0   1       22.35       30.95      7.41 o 
   9   0   1        0.88        4.41      6.52 o 
 -10   1   1       93.02       90.10      8.15 o 
  -9   1   1       34.19       20.84      5.49 o 
  -8   1   1       17.44       12.53      3.58 o 
  -7   1   1       36.12       36.18      3.61 o 
  -6   1   1      299.88      296.78     13.14 o 
  -5   1   1      860.24      820.81     13.89 o 
  -4   1   1      721.37      660.37     10.14 o 
  -3   1   1        0.08        2.05      1.24 o 
  -2   1   1     1270.27     1306.32     10.85 o 
  -1   1   1      176.81      174.86      2.93 o 
   0   1   1     5704.09     5351.19     56.61 o 
   1   1   1       37.97       34.35      1.93 o 
   2   1   1     1814.50     1734.40     13.26 o 
   3   1   1      181.74      189.54      4.12 o 
   4   1   1       43.93       47.35      3.42 o 
   5   1   1       81.21       86.24      4.76 o 
   6   1   1      416.81      410.14      8.09 o 
   7   1   1      112.68      104.39      6.21 o 
   8   1   1      179.76      174.32     10.25 o 
   9   1   1       62.32       56.17      7.08 o 
  10   1   1        3.04        3.42      5.49 o 
 -10   2   1        4.07        6.66     10.44 o 
  -9   2   1       28.75       25.44      8.77 o 
  -8   2   1        0.40        0.02      5.00 o 
  -7   2   1      120.48      120.33      9.84 o 
  -6   2   1       17.95       17.48      6.84 o 
  -5   2   1       23.58       20.20      4.09 o 
  -4   2   1      195.18      208.56      7.11 o 
  -3   2   1      140.34      156.25      7.32 o 
  -2   2   1       35.48       32.94      2.57 o 
  -1   2   1      219.29      193.13      5.18 o 
   0   2   1       33.17       33.28      3.30 o 
   1   2   1      426.84      440.45      8.22 o 
   2   2   1       85.55       86.96      3.69 o 
   3   2   1       52.80       46.74      6.58 o 
   4   2   1      343.80      341.51     10.32 o 
   5   2   1        5.06        6.73      2.88 o 
   6   2   1        0.21        2.16      3.15 o 
   7   2   1      178.97      164.57      9.98 o 
   8   2   1       10.27       -2.93     11.64 o 
   9   2   1       63.61       57.47      7.50 o 
  -8   3   1       59.55       44.85     15.65 o 
  -7   3   1      191.48      192.15     11.95 o 
  -6   3   1      852.30      816.46     19.89 o 
  -5   3   1      214.43      201.65     18.30 o 
  -4   3   1       13.57        8.23      3.18 o 
  -3   3   1       10.87       14.85      2.88 o 
  -2   3   1       92.36       88.51      8.54 o 
  -1   3   1     1434.50     1460.45     26.00 o 
   0   3   1       78.80       81.41      5.79 o 
   1   3   1      225.41      257.62     10.47 o 
   2   3   1        4.87        3.11      2.14 o 
   3   3   1        6.45        4.40      2.47 o 
   4   3   1       78.84       81.25      5.77 o 
   5   3   1      549.62      551.43     15.49 o 
   6   3   1      295.66      278.10     14.79 o 
   7   3   1      794.23      762.07     53.10 o 
   8   3   1      103.96       98.52     16.92 o 
  -6   4   1       20.01       14.17      6.70 o 
  -5   4   1     1420.78     1419.48     29.06 o 
  -4   4   1       24.77       20.81      5.92 o 
  -3   4   1      716.28      677.32     28.95 o 
  -2   4   1      155.25      131.94     14.51 o 
  -1   4   1      117.50      120.09      7.22 o 
   0   4   1       32.01       41.14      7.96 o 
   1   4   1       26.18       31.17      6.27 o 
   2   4   1       20.88       20.49      6.19 o 
   3   4   1      342.39      339.85     13.39 o 
   4   4   1        1.69        2.29      3.44 o 
   5   4   1      157.70      140.09      9.57 o 
   6   4   1        1.16       -3.98      3.98 o 
 -10   0   2        4.80        0.02      7.68 o 
  -8   0   2       20.58       14.12      6.55 o 
  -6   0   2     4794.58     4948.59     85.32 o 
  -4   0   2        1.83        1.04      2.05 o 
  -2   0   2      625.51      522.61     10.26 o 
   0   0   2        6.97       10.30      2.49 o 
   2   0   2    21694.03    20994.29    235.98 o 
   4   0   2     1529.72     1591.26     27.32 o 
   6   0   2      929.25      942.07     27.41 o 
   8   0   2      186.42      180.36     14.95 o 
  10   0   2        0.29       -0.70      5.71 o 
 -10   1   2       77.28       77.66      8.39 o 
  -9   1   2       45.21       46.98      6.56 o 
  -8   1   2        3.11        3.37      3.21 o 
  -7   1   2      143.60      149.60     10.16 o 
  -6   1   2      908.47     1004.01     19.01 o 
  -5   1   2        3.94        4.87      2.28 o 
  -4   1   2      201.50      195.04      5.09 o 
  -3   1   2       30.74       20.92      1.86 o 
  -2   1   2      827.57      785.11      6.99 o 
  -1   1   2     1492.89     1472.02     10.02 o 
   0   1   2       23.56       22.97      1.54 o 
   1   1   2     2877.03     2727.82     20.24 o 
   2   1   2    24768.24    23722.46    156.16 o 
   3   1   2      387.18      357.17      5.66 o 
   4   1   2      222.19      235.66      7.26 o 
   5   1   2      271.58      264.87      7.11 o 
   6   1   2      647.87      638.14     11.05 o 
   7   1   2       83.98      106.31      7.59 o 
   8   1   2      366.63      380.39     21.86 o 
   9   1   2       25.44       35.74      7.25 o 
  10   1   2       17.62       17.20      6.16 o 
 -10   2   2       30.70       19.98      8.10 o 
  -9   2   2        0.66        2.49     12.57 o 
  -8   2   2        0.86        1.78      4.99 o 
  -7   2   2        0.01       -2.16      3.48 o 
  -6   2   2       62.06       47.67      5.19 o 
  -5   2   2      421.92      402.43     12.04 o 
  -4   2   2       59.12       60.29      4.75 o 
  -3   2   2       23.49       22.28      2.53 o 
  -2   2   2      217.96      242.47      5.90 o 
  -1   2   2      110.71      108.32      4.70 o 
   0   2   2      444.77      449.81     11.15 o 
   1   2   2       28.49       34.38      2.53 o 
   2   2   2     2342.94     2355.06     23.10 o 
   3   2   2      533.51      559.09      9.02 o 
   4   2   2      275.21      256.98      9.19 o 
   5   2   2      116.26      105.27      8.54 o 
   6   2   2        0.00       -1.89      2.96 o 
   7   2   2     1301.79     1309.09     59.16 o 
   8   2   2      687.28      678.33     22.74 o 
   9   2   2        6.24        4.59     10.95 o 
  -8   3   2      141.25      135.48     10.32 o 
  -7   3   2      227.36      214.79     11.75 o 
  -6   3   2       34.14       38.76      5.81 o 
  -5   3   2       14.97       11.81      3.33 o 
  -4   3   2        5.41        2.84      2.90 o 
  -3   3   2        8.69        4.89      3.30 o 
  -2   3   2      208.95      229.83     10.22 o 
  -1   3   2      408.21      439.68     11.39 o 
   0   3   2      295.86      336.41      9.78 o 
   1   3   2       87.63      102.86      8.36 o 
   2   3   2       10.75        7.63      2.37 o 
   3   3   2        7.65        7.01      2.42 o 
   4   3   2        7.19        4.04      2.44 o 
   5   3   2       51.91       53.93      4.69 o 
   6   3   2      523.33      554.77     14.32 o 
   7   3   2      748.72      726.61     32.31 o 
   8   3   2       72.60       75.23     10.51 o 
  -6   4   2       19.23       20.79      7.28 o 
  -5   4   2       50.89       52.58      7.59 o 
  -4   4   2      413.14      411.79     15.65 o 
  -3   4   2      231.55      263.51     15.70 o 
  -2   4   2       15.67       11.51      5.68 o 
  -1   4   2       13.99       17.23      4.99 o 
   0   4   2       39.30       36.25      7.31 o 
   1   4   2      106.12      113.23      9.69 o 
   2   4   2      202.80      230.69     14.11 o 
   3   4   2       36.07       31.62      5.77 o 
   4   4   2        8.65        2.06      3.59 o 
   5   4   2      112.47      132.51     16.44 o 
   6   4   2        2.44        6.31      6.27 o 
  -9   0   3        4.59        2.36      5.74 o 
  -7   0   3        6.57       10.06      3.19 o 
  -5   0   3      148.90      143.12     10.44 o 
  -3   0   3     6028.92     5737.39     60.62 o 
  -1   0   3      809.13      778.15     20.61 o 
   1   0   3     2676.68     2244.64    185.86 o 
   3   0   3     2809.07     2774.27     41.68 o 
   5   0   3      178.01      223.65     22.47 o 
   7   0   3      916.87      920.59     23.87 o 
   9   0   3       89.61      102.13     12.22 o 
 -10   1   3       60.68       48.55      7.22 o 
  -9   1   3       18.83       14.74      4.59 o 
  -8   1   3        7.97        5.68      3.55 o 
  -7   1   3      546.57      568.68     13.46 o 
  -6   1   3        0.27        0.61      2.09 o 
  -5   1   3       24.35       24.92      3.20 o 
  -4   1   3     1307.57     1373.31     16.44 o 
  -3   1   3       25.04       20.71      2.92 o 
  -2   1   3      819.96      771.24      6.76 o 
  -1   1   3      546.16      553.04      5.49 o 
   0   1   3      868.11      880.60      9.76 o 
   1   1   3     3699.55     3561.34     35.56 o 
   2   1   3     9143.71     8848.00     61.11 o 
   3   1   3        4.48        5.66      1.50 o 
   4   1   3      446.36      463.44      8.80 o 
   5   1   3       89.84       87.85      4.82 o 
   6   1   3      487.22      530.32     13.52 o 
   7   1   3      875.97      918.12     21.72 o 
   8   1   3       67.15       70.02      9.49 o 
   9   1   3      150.79      149.31     11.44 o 
  10   1   3        0.01        2.96      4.95 o 
 -10   2   3        1.04        4.53      7.30 o 
  -9   2   3        2.74       -3.43      6.72 o 
  -8   2   3       79.10       65.82     12.54 o 
  -7   2   3       58.87       59.88      6.04 o 
  -6   2   3        6.97        5.92      5.28 o 
  -5   2   3        9.83        6.57      2.82 o 
  -4   2   3      226.51      232.32      9.55 o 
  -3   2   3      252.37      232.42     11.49 o 
  -2   2   3      374.02      402.94      7.38 o 
  -1   2   3      480.97      436.73      8.55 o 
   0   2   3      600.46      644.41     11.91 o 
   1   2   3     3834.88     4083.87     42.21 o 
   2   2   3     1922.33     1979.76     20.04 o 
   3   2   3      157.72      160.28      4.78 o 
   4   2   3       30.38       36.35      6.52 o 
   5   2   3      161.39      165.69      6.57 o 
   6   2   3       22.48       17.31      3.60 o 
   7   2   3      182.35      167.75      8.27 o 
   8   2   3      127.45      133.23      9.85 o 
   9   2   3      402.93      413.87     24.78 o 
  -8   3   3        6.30       11.40      6.21 o 
  -7   3   3      107.52       97.18      9.95 o 
  -6   3   3      168.09      169.06     16.84 o 
  -5   3   3        0.11       -1.41      2.86 o 
  -4   3   3      149.71      156.55      7.71 o 
  -3   3   3       35.90       22.32      4.80 o 
  -2   3   3        3.87        2.17      2.72 o 
  -1   3   3      321.08      303.36      9.79 o 
   0   3   3      207.49      244.01      8.96 o 
   1   3   3     1037.73     1136.20     20.22 o 
   2   3   3       78.07       79.87      4.26 o 
   3   3   3       21.09       15.36      2.70 o 
   4   3   3        1.31        3.18      2.45 o 
   5   3   3      126.67      124.92      6.05 o 
   6   3   3        4.08       11.58      3.94 o 
   7   3   3      167.74      171.41     10.16 o 
   8   3   3        5.01       11.47     19.49 o 
  -6   4   3       19.69       20.17      7.23 o 
  -5   4   3      401.32      392.21     16.57 o 
  -4   4   3      466.55      468.02     26.84 o 
  -3   4   3      719.88      715.85     22.71 o 
  -2   4   3       13.70       11.51      5.60 o 
  -1   4   3       12.36       22.08      5.51 o 
   0   4   3      320.80      351.33     16.28 o 
   1   4   3      550.52      562.05     18.71 o 
   2   4   3       59.50       57.59      8.14 o 
   3   4   3       11.45        6.73      3.61 o 
   4   4   3       27.19       26.34      5.27 o 
   5   4   3      142.37      127.57      9.77 o 
   6   4   3        5.30        1.59      5.22 o 
 -10   0   4       11.71        4.19      6.32 o 
  -8   0   4        0.92       -0.40      3.44 o 
  -6   0   4        8.39        2.91      6.29 o 
  -4   0   4        6.15        2.00      2.59 o 
  -2   0   4     1491.25     1433.09     24.87 o 
   0   0   4     4314.68     1154.74    112.10 o 
   2   0   4      182.48      179.38      6.66 o 
   4   0   4       11.85       11.95      2.33 o 
   6   0   4      482.08      484.05     18.96 o 
   8   0   4        5.48        7.12      5.95 o 
  10   0   4      242.22      265.47     21.97 o 
 -10   1   4        2.91       -4.39      4.85 o 
  -9   1   4       51.88       44.53      5.89 o 
  -8   1   4      128.74      132.97      8.48 o 
  -7   1   4      153.04      157.18      7.31 o 
  -6   1   4       65.62       65.03      4.63 o 
  -5   1   4      556.11      605.86     11.69 o 
  -4   1   4     2991.21     3067.97     30.30 o 
  -3   1   4      351.25      379.15      6.12 o 
  -2   1   4       41.37       40.28      2.36 o 
  -1   1   4       46.35       53.98      2.72 o 
   0   1   4     5071.38     4875.15     40.79 o 
   1   1   4     1376.32     1321.88     14.66 o 
   2   1   4     1432.73     1480.04     16.67 o 
   3   1   4     1046.66     1089.61     13.05 o 
   4   1   4      448.88      480.84      9.30 o 
   5   1   4        0.35        1.30      1.70 o 
   6   1   4      215.67      230.05      9.37 o 
   7   1   4       93.31       89.69      5.97 o 
   8   1   4      736.47      753.57     16.54 o 
   9   1   4      175.84      195.41     16.79 o 
  10   1   4      245.45      253.62     13.42 o 
  -9   2   4        6.48        4.36      4.56 o 
  -8   2   4       25.66        9.38      7.47 o 
  -7   2   4       97.71       92.86      7.93 o 
  -6   2   4       32.47       31.65      6.10 o 
  -5   2   4      157.25      184.02     33.92 o 
  -4   2   4     2020.67     2200.56     24.28 o 
  -3   2   4       87.83       99.90      5.57 o 
  -2   2   4      689.44      683.13      9.73 o 
  -1   2   4      258.46      257.55      7.12 o 
   0   2   4      395.98      418.28     11.39 o 
   1   2   4     2250.38     2365.60     24.73 o 
   2   2   4      792.75      843.38     13.22 o 
   3   2   4       16.80       15.12      3.06 o 
   4   2   4     1642.48     1586.06     40.16 o 
   5   2   4      216.53      215.20      6.80 o 
   6   2   4       15.71       11.96      3.35 o 
   7   2   4        0.01        0.02      4.47 o 
   8   2   4       36.05       42.07     12.55 o 
   9   2   4      609.85      599.45     28.09 o 
  -8   3   4       19.34       19.62      6.96 o 
  -7   3   4      122.75      112.61     24.67 o 
  -6   3   4        5.89        9.78      4.43 o 
  -5   3   4       24.10       22.87      4.14 o 
  -4   3   4      135.86      125.86      5.97 o 
  -3   3   4       23.03       14.28      4.86 o 
  -2   3   4       56.06       57.50      8.49 o 
  -1   3   4        8.81       12.16      3.55 o 
   0   3   4      122.86      122.34      6.90 o 
   1   3   4      661.19      730.46     21.14 o 
   2   3   4       17.90       12.79      3.07 o 
   3   3   4       78.00       91.00      8.04 o 
   4   3   4     1073.03     1046.04     15.60 o 
   5   3   4      560.95      551.55     12.87 o 
   6   3   4      283.33      280.54     10.62 o 
   7   3   4        1.60        2.74      7.93 o 
   8   3   4       37.51       35.58     17.84 o 
  -6   4   4      243.33      231.61     33.20 o 
  -5   4   4        6.82        6.43      5.24 o 
  -4   4   4        7.40        8.06      5.85 o 
  -3   4   4       16.62       16.81      5.95 o 
  -2   4   4        8.79        6.36      5.94 o 
  -1   4   4        0.61       -0.99      4.12 o 
   0   4   4      252.80      277.64     14.46 o 
   1   4   4       17.57       16.03      9.39 o 
   2   4   4       38.72       41.24      8.77 o 
   3   4   4        1.34        0.15      3.49 o 
   4   4   4        6.70        7.81      3.99 o 
   5   4   4       53.86       47.23      7.14 o 
  -9   0   5      325.17      354.47     11.88 o 
  -7   0   5        0.50        0.14      2.81 o 
  -5   0   5      400.61      418.82     11.03 o 
  -3   0   5     1261.52     1218.22     26.80 o 
  -1   0   5      563.44      565.03     34.37 o 
   1   0   5      156.61      145.06      7.78 o 
   3   0   5      135.82      135.33      6.97 o 
   5   0   5      470.16      493.02     21.86 o 
   7   0   5       22.23       14.50      6.05 o 
   9   0   5      331.74      357.59     39.82 o 
 -10   1   5       16.80       13.66      5.73 o 
  -9   1   5      487.45      522.18     15.40 o 
  -8   1   5       40.54       38.67      4.35 o 
  -7   1   5      212.95      209.47      7.62 o 
  -6   1   5        1.20        1.50      2.35 o 
  -5   1   5     1146.57     1213.11     16.39 o 
  -4   1   5      142.18      153.37      7.40 o 
  -3   1   5        2.43        3.20      1.32 o 
  -2   1   5     1317.86     1327.90     12.13 o 
  -1   1   5      145.51      138.91      4.49 o 
   0   1   5      565.20      629.74      9.45 o 
   1   1   5     4543.86     4543.07     42.19 o 
   2   1   5        0.36        2.04      1.72 o 
   3   1   5      209.73      207.69      5.51 o 
   4   1   5      435.97      420.25      7.51 o 
   5   1   5      389.77      373.90      7.75 o 
   6   1   5       44.96       35.05      3.86 o 
   7   1   5        7.35       10.64      3.80 o 
   8   1   5      173.52      195.60     10.66 o 
   9   1   5      933.81      968.44     24.69 o 
  10   1   5        4.93       12.07      6.39 o 
  -9   2   5      608.99      607.87     31.38 o 
  -8   2   5        3.76        3.46      4.58 o 
  -7   2   5        0.29        1.31      3.68 o 
  -6   2   5       80.00       82.11     12.41 o 
  -5   2   5       39.10       42.75      5.85 o 
  -4   2   5      381.80      444.54      8.59 o 
  -3   2   5      289.38      287.59      7.13 o 
  -2   2   5      370.12      400.04      8.19 o 
  -1   2   5      113.69      124.91      5.32 o 
   0   2   5       60.74       56.02      3.20 o 
   1   2   5        0.94        3.47      1.92 o 
   2   2   5     1372.30     1447.43     22.76 o 
   3   2   5     2895.36     2973.88     35.20 o 
   4   2   5     2066.09     2023.04     26.71 o 
   5   2   5      199.72      194.32     11.78 o 
   6   2   5        5.18        6.39      3.59 o 
   7   2   5      486.51      474.32     10.96 o 
   8   2   5      161.91      153.86     21.26 o 
   9   2   5       20.35       11.12      4.98 o 
  -8   3   5      150.93      145.45     11.30 o 
  -7   3   5       52.14       47.25      7.68 o 
  -6   3   5      251.39      245.16     26.09 o 
  -5   3   5      783.11      786.81     15.06 o 
  -4   3   5       80.97       79.88      7.71 o 
  -3   3   5       76.48       76.63      8.33 o 
  -2   3   5        5.05        3.98      3.52 o 
  -1   3   5       18.43       17.82      4.53 o 
   0   3   5      106.15      117.09      5.92 o 
   1   3   5        0.01        0.78      2.32 o 
   2   3   5        6.24        6.83      3.08 o 
   3   3   5      947.20      939.08     16.21 o 
   4   3   5     1426.71     1389.95     28.99 o 
   5   3   5        1.45        0.68      3.93 o 
   6   3   5       56.74       50.31      5.61 o 
   7   3   5       67.29       62.73     22.64 o 
   8   3   5       87.21       74.69     22.81 o 
  -6   4   5       12.66        9.51      6.74 o 
  -5   4   5      259.66      262.34     24.25 o 
  -4   4   5      213.55      227.06     19.77 o 
  -3   4   5       21.30       18.35      6.42 o 
  -2   4   5       69.46       72.00      8.80 o 
  -1   4   5      240.97      240.56     18.94 o 
   0   4   5       39.14       39.96      6.84 o 
   1   4   5       12.74       11.09      5.93 o 
   2   4   5       69.23       68.61      6.99 o 
   3   4   5       12.56       15.73      4.04 o 
   4   4   5        1.78        1.55      4.58 o 
   5   4   5        5.55        9.05      5.22 o 
 -10   0   6      154.49      159.54     20.72 o 
  -8   0   6        5.64        5.25      4.08 o 
  -6   0   6      139.77      188.18      8.54 o 
  -4   0   6      296.99      307.30     13.51 o 
  -2   0   6        6.84        4.57      2.86 o 
   0   0   6     2410.42     2371.08     45.88 o 
   2   0   6     1919.60     1903.15     32.69 o 
   4   0   6     3349.83     3384.40     60.79 o 
   6   0   6      105.53      113.87     17.07 o 
   8   0   6       50.86       41.38      8.76 o 
  10   0   6      425.91      390.88     47.55 o 
 -10   1   6      669.23      686.37     20.84 o 
  -9   1   6      160.66      174.48      8.34 o 
  -8   1   6       87.64       87.65      6.14 o 
  -7   1   6       58.46       56.71      4.81 o 
  -6   1   6        3.50        5.33      2.83 o 
  -5   1   6     1137.95     1158.88     19.19 o 
  -4   1   6        2.72        1.12      2.32 o 
  -3   1   6     1068.99     1065.81     12.70 o 
  -2   1   6      246.36      258.64      4.72 o 
  -1   1   6        0.39        0.05      1.58 o 
   0   1   6     1293.16     1282.54     15.57 o 
   1   1   6      251.50      261.10      6.42 o 
   2   1   6     4182.12     4345.85     45.68 o 
   3   1   6      643.83      727.10     10.69 o 
   4   1   6        3.02        3.78      1.87 o 
   5   1   6       22.98       20.76      2.79 o 
   6   1   6       40.11       35.15      3.77 o 
   7   1   6      614.84      711.17     16.08 o 
   8   1   6       23.96       22.97      8.35 o 
   9   1   6        2.93        5.39      9.41 o 
  10   1   6      182.37      167.85     12.99 o 
  -9   2   6      265.25      247.76     13.87 o 
  -8   2   6        0.74        4.18      8.45 o 
  -7   2   6      159.98      158.27      8.30 o 
  -6   2   6        5.39        3.68      5.09 o 
  -5   2   6      219.93      259.85     24.12 o 
  -4   2   6      367.01      377.41     14.40 o 
  -3   2   6      395.75      448.57      8.30 o 
  -2   2   6      543.47      578.00     10.89 o 
  -1   2   6       87.11       95.71      6.07 o 
   0   2   6        1.49        0.32      1.61 o 
   1   2   6      208.20      202.85      6.92 o 
   2   2   6      353.41      297.91      9.73 o 
   3   2   6     2079.47     2139.94     28.27 o 
   4   2   6      155.81      152.49     14.48 o 
   5   2   6      130.79      123.01     13.80 o 
   6   2   6        8.43        4.28      4.62 o 
   7   2   6      917.37      943.60     19.85 o 
   8   2   6      606.33      632.55     23.77 o 
   9   2   6        3.80       12.37     26.22 o 
  -8   3   6        0.12       -1.96      9.06 o 
  -7   3   6        0.00       -2.29      4.97 o 
  -6   3   6      206.53      232.36     20.50 o 
  -5   3   6        9.68        6.37      3.52 o 
  -4   3   6      218.65      214.95     12.55 o 
  -3   3   6        6.87        4.48      3.57 o 
  -2   3   6     1166.40     1197.70     25.84 o 
  -1   3   6       40.44       35.01      5.54 o 
   0   3   6       61.59       60.42      4.99 o 
   1   3   6       83.10       83.43      5.20 o 
   2   3   6        0.16        0.91      2.62 o 
   3   3   6       26.57       26.01      4.73 o 
   4   3   6      151.71      148.58     10.86 o 
   5   3   6       19.38       14.88      5.81 o 
   6   3   6      223.38      200.38     12.33 o 
   7   3   6       36.41       76.03    126.35 o 
  -5   4   6        6.94        3.62      6.04 o 
  -4   4   6       15.87        6.58      7.62 o 
  -3   4   6        0.13       -1.49      5.37 o 
  -2   4   6      400.93      390.68     18.44 o 
  -1   4   6        2.29       -1.30      4.49 o 
   0   4   6        0.19        4.31      4.57 o 
   1   4   6       48.51       38.96      6.78 o 
   2   4   6      108.76      118.28      9.17 o 
   3   4   6        8.98       17.08      4.36 o 
   4   4   6        0.05        0.77      4.54 o 
   5   4   6       72.12       63.32      7.86 o 
  -9   0   7       35.00       35.69      5.78 o 
  -7   0   7      399.23      377.26     13.74 o 
  -5   0   7      634.41      635.17     27.93 o 
  -3   0   7     1755.09     1675.73     41.40 o 
  -1   0   7      133.07      151.75     13.54 o 
   1   0   7     1912.13     1789.55     26.17 o 
   3   0   7     4231.80     4239.27     59.75 o 
   5   0   7     1286.22     1203.60     28.94 o 
   7   0   7       18.26       15.60      4.15 o 
   9   0   7        6.98        5.52      7.03 o 
 -10   1   7        0.06        0.04      5.36 o 
  -9   1   7       19.63       16.68      4.50 o 
  -8   1   7      170.20      183.56      8.84 o 
  -7   1   7      631.29      662.95     14.39 o 
  -6   1   7      158.37      162.76      8.29 o 
  -5   1   7        8.37        7.60      2.70 o 
  -4   1   7       14.92       13.51      3.38 o 
  -3   1   7     1339.95     1449.70     20.49 o 
  -2   1   7       47.13       44.06      3.73 o 
  -1   1   7     1874.27     1822.93     22.47 o 
   0   1   7        4.65        2.99      2.42 o 
   1   1   7      143.28      122.09      5.51 o 
   2   1   7      344.48      358.64      9.73 o 
   3   1   7      821.76      877.58     14.20 o 
   4   1   7      192.74      222.54      7.57 o 
   5   1   7       33.52       30.76      3.39 o 
   6   1   7        2.61       -1.54      4.05 o 
   7   1   7      145.70      162.40     13.06 o 
   8   1   7        2.50       15.41     10.73 o 
   9   1   7       64.31       79.07     32.27 o 
  -9   2   7        9.24        4.93     10.72 o 
  -8   2   7       51.28       46.41      9.21 o 
  -7   2   7       70.48       66.68     10.18 o 
  -6   2   7        6.58        5.20      3.32 o 
  -5   2   7      650.81      717.71     17.07 o 
  -4   2   7      231.99      254.55     10.12 o 
  -3   2   7       97.96      106.08      8.84 o 
  -2   2   7      990.53     1043.13     16.30 o 
  -1   2   7        4.86        3.34      1.91 o 
   0   2   7      326.36      323.73     13.91 o 
   1   2   7      624.18      701.23     12.44 o 
   2   2   7     2202.60     2280.08     32.03 o 
   3   2   7      649.15      634.55     17.33 o 
   4   2   7       13.49       11.92      4.29 o 
   5   2   7       59.17       52.34      7.52 o 
   6   2   7       10.56        9.13      4.82 o 
   7   2   7      357.24      355.69     48.10 o 
   8   2   7       27.63       21.09      7.13 o 
   9   2   7      205.87      209.68     29.33 o 
  -8   3   7       53.84       49.45      8.13 o 
  -7   3   7        0.27       -1.41      4.80 o 
  -6   3   7        0.49        6.70      5.18 o 
  -5   3   7       49.60       53.54      6.60 o 
  -4   3   7        0.57       -1.11      3.01 o 
  -3   3   7      752.85      760.85     14.78 o 
  -2   3   7      320.37      350.90     13.03 o 
  -1   3   7        1.52        1.25      3.02 o 
   0   3   7      209.69      202.25      7.63 o 
   1   3   7      184.37      205.58      8.06 o 
   2   3   7      146.45      158.30      8.11 o 
   3   3   7      469.24      486.18     23.03 o 
   4   3   7       73.70       73.02     10.61 o 
   5   3   7      299.76      270.71     13.53 o 
   6   3   7      506.11      408.80     17.20 o 
   7   3   7       33.45       25.85     19.30 o 
  -5   4   7        8.05        5.12      5.85 o 
  -4   4   7       66.43       65.96     10.75 o 
  -3   4   7      685.90      738.07     26.36 o 
  -2   4   7      146.18      162.80     22.37 o 
  -1   4   7        0.92       -1.40      4.29 o 
   0   4   7      170.15      188.72     12.87 o 
   1   4   7      120.67      129.03     10.29 o 
   2   4   7      142.02      153.16      7.65 o 
   3   4   7       63.03       59.49      7.23 o 
   4   4   7      162.79      152.93     10.60 o 
   5   4   7      401.42      355.67     23.84 o 
 -10   0   8      106.73      109.01     17.35 o 
  -8   0   8      699.21      686.33     25.63 o 
  -6   0   8      605.08      562.26     22.03 o 
  -4   0   8       26.38       22.25      7.92 o 
  -2   0   8       87.07      121.10     42.19 o 
   0   0   8      440.73      415.35     13.02 o 
   2   0   8     1489.49     1376.18     46.99 o 
   4   0   8     2419.04     2437.48     76.28 o 
   6   0   8      241.54      271.35     13.72 o 
   8   0   8        1.05       -5.48      5.48 o 
 -10   1   8       76.40       68.06      8.31 o 
  -9   1   8       79.02       71.29      6.53 o 
  -8   1   8      790.27      828.23     17.19 o 
  -7   1   8      400.57      389.58     16.13 o 
  -6   1   8        4.91        4.57      3.46 o 
  -5   1   8      180.36      174.75     20.68 o 
  -4   1   8      477.87      500.47     13.43 o 
  -3   1   8     1923.13     2092.66     29.54 o 
  -2   1   8     1813.55     1855.55     21.87 o 
  -1   1   8      267.05      261.42     13.04 o 
   0   1   8      398.80      409.86     11.05 o 
   1   1   8      330.48      377.73      8.27 o 
   2   1   8      528.38      514.78     12.17 o 
   3   1   8        9.43        8.13      1.79 o 
   4   1   8        2.64        3.11      2.21 o 
   5   1   8      766.16      820.53     15.47 o 
   6   1   8       93.08      104.75      8.41 o 
   7   1   8        5.90        6.26      3.59 o 
   8   1   8        1.00       12.09     12.26 o 
   9   1   8     1114.58     1224.41     34.30 o 
  -9   2   8       44.62       28.93     10.82 o 
  -8   2   8       72.35       45.36      8.69 o 
  -7   2   8       63.94       52.69     11.08 o 
  -6   2   8      209.74      226.83     23.52 o 
  -5   2   8        0.51        2.24      3.34 o 
  -4   2   8      955.81     1040.31     19.36 o 
  -3   2   8        5.17        0.13      2.21 o 
  -2   2   8       94.90      113.90      5.83 o 
  -1   2   8      732.03      748.71     24.16 o 
   0   2   8       10.13        7.86      2.34 o 
   1   2   8      354.63      354.97      8.78 o 
   2   2   8      168.69      176.41     10.60 o 
   3   2   8      225.35      233.92     11.19 o 
   4   2   8      403.98      423.51     12.84 o 
   5   2   8      183.78      170.27     14.16 o 
   6   2   8      107.81      114.22     12.71 o 
   7   2   8       10.09        5.09      5.67 o 
   8   2   8       43.64       33.26     11.05 o 
  -8   3   8      309.90      244.41     52.79 o 
  -7   3   8        0.26        3.02      4.81 o 
  -6   3   8        2.37        7.38      4.01 o 
  -5   3   8        5.26        2.50      3.87 o 
  -4   3   8      205.46      192.32     11.39 o 
  -3   3   8        0.86       -2.16      2.87 o 
  -2   3   8        5.18        4.33      2.90 o 
  -1   3   8       89.83       92.50      5.36 o 
   0   3   8       48.48       54.15      4.62 o 
   1   3   8       93.89       89.11      5.99 o 
   2   3   8       84.52       82.22      7.17 o 
   3   3   8       14.96       13.69      4.40 o 
   4   3   8      337.47      301.36     16.89 o 
   5   3   8       13.82       11.47      4.94 o 
   6   3   8      272.97      271.34     14.86 o 
   7   3   8        0.12        4.37     26.06 o 
  -5   4   8        2.48        7.32      6.60 o 
  -4   4   8        5.89        9.44      7.20 o 
  -3   4   8        0.37       -5.00      5.00 o 
  -2   4   8        2.88        0.36      4.65 o 
  -1   4   8       18.16       10.72      5.17 o 
   0   4   8      255.02      247.87     13.96 o 
   1   4   8        1.22       -2.13      4.23 o 
   2   4   8       34.04       22.46      6.20 o 
   3   4   8       49.69       37.53      6.89 o 
   4   4   8        0.42       -4.46      4.46 o 
  -9   0   9      769.07      782.95     25.81 o 
  -7   0   9        3.93        4.51      5.37 o 
  -5   0   9       14.68        7.51      6.26 o 
  -3   0   9      609.57      791.66     59.01 o 
  -1   0   9     2161.36     2317.47     59.55 o 
   1   0   9      993.02      970.27     17.98 o 
   3   0   9      157.10      144.69      7.21 o 
   5   0   9     2341.67     2338.85     69.77 o 
   7   0   9       79.06       76.23      9.14 o 
   9   0   9     1880.73     2051.43     55.45 o 
 -10   1   9      359.04      369.49     15.47 o 
  -9   1   9      299.26      312.39     14.54 o 
  -8   1   9       25.66       16.34      4.48 o 
  -7   1   9       91.78       86.77      7.69 o 
  -6   1   9       10.87       13.54      4.20 o 
  -5   1   9       71.99       74.78      9.50 o 
  -4   1   9       33.70       41.78      8.64 o 
  -3   1   9     1201.17     1264.18     17.53 o 
  -2   1   9       54.84       38.36      5.60 o 
  -1   1   9      501.91      503.07     11.42 o 
   0   1   9       16.62       17.01      2.51 o 
   1   1   9        0.41        1.04      2.18 o 
   2   1   9       77.81       85.89      6.02 o 
   3   1   9     1125.38     1143.27     18.30 o 
   4   1   9      304.40      331.35      8.12 o 
   5   1   9       49.27       45.82      4.95 o 
   6   1   9        4.79        3.67      2.99 o 
   7   1   9      409.41      389.17     18.72 o 
   8   1   9      130.73      136.13      9.33 o 
   9   1   9      128.57      144.01     24.45 o 
  -9   2   9      687.48      716.33     28.02 o 
  -8   2   9        2.12        2.49      5.06 o 
  -7   2   9        6.99        9.68      4.67 o 
  -6   2   9       28.60       31.46      6.12 o 
  -5   2   9       35.10       46.36      7.75 o 
  -4   2   9      331.25      352.37     10.96 o 
  -3   2   9      117.04      127.34      6.96 o 
  -2   2   9       90.77       94.08      8.52 o 
  -1   2   9       30.69       39.61      4.16 o 
   0   2   9       50.44       55.91      6.89 o 
   1   2   9       10.73       11.04      3.33 o 
   2   2   9       73.52       73.03      6.63 o 
   3   2   9      664.11      703.81     17.47 o 
   4   2   9      661.56      689.31     16.23 o 
   5   2   9        1.98       11.76      7.82 o 
   6   2   9       11.96        9.68     10.44 o 
   7   2   9       11.21        1.39      6.82 o 
   8   2   9        9.11        9.24     19.87 o 
  -7   3   9       10.40        9.19      5.46 o 
  -6   3   9        0.21       -0.13      5.74 o 
  -5   3   9      170.09      161.15     11.78 o 
  -4   3   9       81.99       90.88      7.12 o 
  -3   3   9       18.23       22.08      4.11 o 
  -2   3   9       44.84       42.31      4.75 o 
  -1   3   9       34.61       26.97      3.48 o 
   0   3   9      350.61      354.35     10.19 o 
   1   3   9      166.93      168.22      8.04 o 
   2   3   9       10.28        7.99      4.03 o 
   3   3   9       60.83       53.90      7.39 o 
   4   3   9     1616.49     1494.63     28.68 o 
   5   3   9      222.44      189.24     12.10 o 
   6   3   9        9.45       14.18      9.89 o 
   7   3   9        8.43        7.04      5.84 o 
  -4   4   9      522.19      538.34     24.46 o 
  -3   4   9      153.20      125.30     12.60 o 
  -2   4   9       13.73       17.64      7.47 o 
  -1   4   9     1179.43     1190.16     27.47 o 
   0   4   9      223.28      242.37     13.70 o 
   1   4   9       47.25       35.58      6.69 o 
   2   4   9      273.64      281.41     24.60 o 
   3   4   9      156.18      163.56     10.85 o 
   4   4   9       69.40       64.32      8.25 o 
 -10   0  10      360.22      336.99     19.42 o 
  -8   0  10      184.90      177.87     17.95 o 
  -6   0  10     1114.07     1130.89     34.10 o 
  -4   0  10        0.82       -0.83      6.50 o 
  -2   0  10     5270.99     5371.94    230.97 o 
   2   0  10      546.39      526.00     15.60 o 
   4   0  10       89.93       84.98     18.81 o 
   6   0  10       69.58       56.78      6.87 o 
   8   0  10       19.63       10.76      5.31 o 
  -9   1  10      458.54      463.24     19.54 o 
  -8   1  10      194.07      195.11     11.33 o 
  -7   1  10       14.07       13.13      4.73 o 
  -6   1  10       12.11        2.27      3.59 o 
  -5   1  10       90.09       67.03      9.27 o 
  -4   1  10      557.34      534.42     21.23 o 
  -3   1  10      115.91      117.93      7.62 o 
  -2   1  10      978.79     1033.51     17.81 o 
  -1   1  10      873.09      911.44     17.49 o 
   0   1  10      225.27      241.55     13.16 o 
   1   1  10       19.87       17.17      3.02 o 
   2   1  10       45.07       53.94      5.18 o 
   3   1  10      432.73      492.58     10.28 o 
   4   1  10       70.18       77.23      4.00 o 
   5   1  10        6.25        3.86      2.84 o 
   6   1  10      173.11      168.00      8.55 o 
   7   1  10      179.98      183.85     11.89 o 
   8   1  10       13.47       26.06      6.59 o 
   9   1  10       18.40       28.72     13.94 o 
  -9   2  10       53.94       39.24      8.70 o 
  -8   2  10       22.09       20.37     10.13 o 
  -7   2  10        2.49        3.24      4.71 o 
  -6   2  10        0.00        0.29      4.04 o 
  -5   2  10       44.18       52.75      8.59 o 
  -4   2  10       27.35       24.17      4.09 o 
  -3   2  10        1.46        0.37      2.64 o 
  -2   2  10       37.76       32.58      4.33 o 
  -1   2  10       39.60       41.05      5.29 o 
   0   2  10      144.82      149.33      6.41 o 
   1   2  10       46.37       43.34      4.68 o 
   2   2  10      107.08      111.48      8.68 o 
   3   2  10       62.78       65.67      6.47 o 
   4   2  10       47.00       43.14      5.39 o 
   5   2  10        2.98        3.92      5.94 o 
   6   2  10       66.43       60.45     10.50 o 
   7   2  10        2.03        3.01     10.09 o 
   8   2  10        4.79       -6.04      6.24 o 
  -7   3  10       30.10       27.71      9.50 o 
  -6   3  10      437.49      469.20     61.82 o 
  -5   3  10        3.42        1.67      4.79 o 
  -4   3  10       36.09       23.37      6.16 o 
  -3   3  10        2.60       -1.16      3.27 o 
  -2   3  10       34.97       40.86      5.10 o 
  -1   3  10       15.47       17.25      3.75 o 
   0   3  10      211.94      231.34      8.74 o 
   1   3  10       50.36       40.11      4.74 o 
   2   3  10       18.17       16.74      4.78 o 
   3   3  10        4.69        1.76      4.20 o 
   4   3  10       14.91       15.28      4.59 o 
   5   3  10        1.07       -0.04      4.32 o 
   6   3  10      110.19      105.66     10.70 o 
  -4   4  10      666.69      774.68     31.13 o 
  -3   4  10       44.73       36.54      7.78 o 
  -2   4  10        7.25        5.79      5.14 o 
  -1   4  10        1.56        3.34      4.97 o 
   0   4  10       29.73       13.29      5.70 o 
   1   4  10      135.91      140.43     11.54 o 
   2   4  10       16.85        6.00      7.80 o 
   3   4  10       34.98       31.79      7.95 o 
  -9   0  11      709.91      783.01     26.91 o 
  -7   0  11     2402.65     2485.55     58.81 o 
  -5   0  11       10.19       11.21     11.03 o 
  -3   0  11      283.25      457.18    137.64 o 
  -1   0  11     2800.65     1562.42    210.76 o 
   1   0  11      889.52      924.09     25.25 o 
   3   0  11      212.21      228.36     11.96 o 
   5   0  11      573.69      613.36     23.32 o 
   7   0  11      437.77      456.92     16.88 o 
   9   0  11      171.52      183.00     23.31 o 
  -9   1  11       73.12       79.52      8.65 o 
  -8   1  11      533.78      542.33     17.29 o 
  -7   1  11       12.33       14.17      5.20 o 
  -6   1  11       83.35       79.96      6.70 o 
  -5   1  11        3.64        6.37      5.00 o 
  -4   1  11      114.93      127.85     19.82 o 
  -3   1  11      316.30      291.14     13.87 o 
  -2   1  11       32.73       16.46      8.33 o 
  -1   1  11      111.90      103.80     17.46 o 
   0   1  11       46.83       41.72      6.47 o 
   1   1  11       20.11       16.49      3.27 o 
   2   1  11      142.32      150.45      7.96 o 
   3   1  11        1.08        1.06      2.42 o 
   4   1  11       26.79       25.48      2.98 o 
   5   1  11       60.80       65.40      5.35 o 
   6   1  11      256.00      245.94     16.06 o 
   7   1  11      163.53      166.95      8.73 o 
  -8   2  11        0.13       -2.40      6.15 o 
  -7   2  11        0.10       -0.77      5.06 o 
  -6   2  11        5.75       -4.11      4.61 o 
  -5   2  11       19.85       27.84      6.75 o 
  -4   2  11        4.85        6.04      3.46 o 
  -3   2  11       22.61       17.48      4.35 o 
  -2   2  11        0.69       -1.16      2.48 o 
  -1   2  11        8.03       12.72      2.89 o 
   0   2  11      159.98      166.33      6.75 o 
   1   2  11      315.82      302.09     10.61 o 
   2   2  11      208.97      220.43      8.05 o 
   3   2  11      283.02      304.55     15.11 o 
   4   2  11      207.93      206.25     12.66 o 
   5   2  11        7.46       10.19     14.66 o 
   6   2  11        5.13        5.81      9.16 o 
   7   2  11       70.15       63.78      8.30 o 
   8   2  11        5.48        9.07     47.67 o 
  -7   3  11      627.08      640.78     35.14 o 
  -6   3  11        4.50        6.60      7.56 o 
  -5   3  11       59.70       62.75      9.44 o 
  -4   3  11       25.34       19.99      5.11 o 
  -3   3  11      178.01      178.89     10.28 o 
  -2   3  11     2067.54     2143.11     34.50 o 
  -1   3  11      198.11      209.71     11.03 o 
   0   3  11      161.89      173.73      8.14 o 
   1   3  11        4.24        3.04      3.10 o 
   2   3  11      124.09      117.96      9.02 o 
   3   3  11       27.96       24.99      5.55 o 
   4   3  11       46.95       64.58      7.60 o 
   5   3  11       14.12       21.63      5.34 o 
   6   3  11      376.47      321.75     17.85 o 
  -3   4  11      206.57      192.20     14.38 o 
  -2   4  11      352.17      355.90     15.48 o 
  -1   4  11      483.47      506.01     20.42 o 
   0   4  11       25.00       23.04      6.56 o 
   1   4  11       62.88       49.43      9.28 o 
   2   4  11      252.47      303.47     29.02 o 
  -8   0  12     4053.29     4366.69    182.96 o 
  -6   0  12      799.72      804.68     29.63 o 
  -4   0  12        4.72       -2.46      6.20 o 
  -2   0  12        6.83       -3.05     17.55 o 
   2   0  12      589.36      581.77     21.45 o 
   4   0  12      538.89      530.14     39.09 o 
   6   0  12       69.35       74.72     12.84 o 
   8   0  12       19.47        7.27      5.76 o 
  -9   1  12       15.68       13.01      5.99 o 
  -8   1  12        0.09       -0.74      4.66 o 
  -7   1  12     1249.75     1220.44     28.08 o 
  -6   1  12        9.30       11.12      4.95 o 
  -5   1  12       56.54       55.53      8.88 o 
  -4   1  12        0.86        0.43      3.38 o 
  -3   1  12      356.20      357.43     10.46 o 
  -2   1  12       13.53       15.61      4.21 o 
  -1   1  12      180.55      191.93     23.92 o 
   0   1  12      740.95      749.45     24.74 o 
   1   1  12       86.72       95.06      6.19 o 
   2   1  12        0.00        4.53      3.07 o 
   3   1  12        3.52        0.78      3.47 o 
   4   1  12      142.42      142.99      9.21 o 
   5   1  12      141.29      125.84      7.70 o 
   6   1  12        5.41        6.46      3.71 o 
   7   1  12       12.02       21.13      6.12 o 
   8   1  12        0.89        5.28      9.92 o 
  -8   2  12        0.26        3.74      7.19 o 
  -7   2  12        0.78        5.46      6.08 o 
  -6   2  12       37.86       30.51      8.53 o 
  -5   2  12        6.59       -1.33      6.51 o 
  -4   2  12       62.25       66.24      6.22 o 
  -3   2  12       21.36       22.59      4.40 o 
  -2   2  12       13.28       10.99      3.88 o 
  -1   2  12       45.15       43.55      4.32 o 
   0   2  12       69.81       61.49      5.07 o 
   1   2  12      227.04      228.79      9.14 o 
   2   2  12       23.07       24.32      3.90 o 
   3   2  12        4.75       -2.24      3.58 o 
   4   2  12       35.83       33.83     11.32 o 
   5   2  12        1.42       12.53      7.56 o 
   6   2  12       72.03       49.86     11.81 o 
   7   2  12        4.27        6.38     15.32 o 
  -6   3  12        2.85        4.94      7.66 o 
  -5   3  12        8.04        4.76      5.78 o 
  -4   3  12        7.47        4.93      4.41 o 
  -3   3  12      318.61      344.79     13.25 o 
  -2   3  12     1551.94     1550.93     28.11 o 
  -1   3  12        0.88       -1.55      4.14 o 
   0   3  12       10.75        9.94      3.63 o 
   1   3  12       17.91       11.56      3.63 o 
   2   3  12      122.21      134.28      9.94 o 
   3   3  12        1.33        6.17      4.26 o 
   4   3  12        1.12        0.79      4.14 o 
   5   3  12      191.22      183.88     11.99 o 
  -2   4  12      572.51      595.73     18.84 o 
  -1   4  12        0.94        1.23      4.63 o 
   0   4  12        5.33        4.79      4.62 o 
   1   4  12       47.86       46.51     11.43 o 
  -9   0  13       22.60       16.37      9.86 o 
  -7   0  13      815.00      908.82     49.94 o 
  -5   0  13       83.67       91.88     26.75 o 
  -3   0  13      103.20      173.88    106.50 o 
  -1   0  13      330.10      263.26     23.53 o 
   1   0  13       77.25       46.48     28.29 o 
   3   0  13       11.35       14.64      5.45 o 
   5   0  13        4.72        4.59      9.12 o 
   7   0  13        1.12       -1.64      5.58 o 
  -9   1  13       24.09       19.11      6.50 o 
  -8   1  13       30.27       13.75      5.74 o 
  -7   1  13      484.55      550.81     46.48 o 
  -6   1  13      260.98      272.68     36.95 o 
  -5   1  13      840.13      835.48     46.60 o 
  -4   1  13       55.32       47.89      5.50 o 
  -3   1  13        0.49        2.54      2.88 o 
  -2   1  13      160.51      167.96     16.97 o 
  -1   1  13       43.82       42.59      9.38 o 
   0   1  13      152.69      178.37     17.56 o 
   1   1  13      101.86      102.77      7.61 o 
   2   1  13        0.65        2.64      3.95 o 
   3   1  13      165.93      160.76     10.52 o 
   4   1  13        6.97        5.46      2.93 o 
   5   1  13      427.27      411.11     13.83 o 
   6   1  13      146.70      145.23     15.09 o 
   7   1  13       32.42       41.58      9.57 o 
   8   1  13       74.65       71.74      8.28 o 
  -8   2  13        1.18        1.65      6.57 o 
  -7   2  13       10.90       21.04     10.71 o 
  -6   2  13        0.59        5.18      6.17 o 
  -5   2  13        4.78       10.02      6.12 o 
  -4   2  13       72.60       61.05      6.91 o 
  -3   2  13       84.84       91.88      7.76 o 
  -2   2  13       36.22       34.24      5.36 o 
  -1   2  13        2.83       -1.36      2.59 o 
   0   2  13      556.40      538.19     23.83 o 
   1   2  13      743.81      737.05     26.30 o 
   2   2  13        0.68       -0.80      3.13 o 
   3   2  13        5.29        5.15      4.04 o 
   4   2  13      507.12      532.47     17.31 o 
   5   2  13       68.92       66.36     13.63 o 
   6   2  13       11.30       11.29      7.90 o 
   7   2  13       39.53       49.94     16.83 o 
  -6   3  13        7.67        3.78      7.93 o 
  -5   3  13       36.70       36.30      8.49 o 
  -4   3  13        8.43       -0.16      4.39 o 
  -3   3  13      372.19      374.48     13.88 o 
  -2   3  13        4.05        6.35      3.91 o 
  -1   3  13      408.93      442.35     13.17 o 
   0   3  13      809.32      822.93     28.33 o 
   1   3  13      120.46      111.35      6.85 o 
   2   3  13      158.80      150.91     10.66 o 
   3   3  13        0.75       -0.05      4.69 o 
   4   3  13       40.90       23.73      5.49 o 
   5   3  13       55.02       53.36      7.45 o 
  -8   0  14        5.46       -1.12      8.80 o 
  -6   0  14     1553.16     1705.21     62.29 o 
  -4   0  14      171.03      201.82    111.89 o 
  -2   0  14        1.79       -8.35      8.35 o 
   0   0  14      384.67      343.35    150.22 o 
   2   0  14       81.00       87.50      7.73 o 
   4   0  14      383.22      371.24     18.33 o 
   6   0  14       80.67       91.65     10.29 o 
  -8   1  14       82.43       93.28     11.96 o 
  -7   1  14       53.51       46.35     14.66 o 
  -6   1  14     1673.39     1861.12     48.03 o 
  -5   1  14      905.37      901.32     58.47 o 
  -4   1  14      164.23      154.02     26.80 o 
  -3   1  14       52.05       52.77      5.59 o 
  -2   1  14       61.32       71.50     15.14 o 
  -1   1  14      485.41      520.04     15.09 o 
   0   1  14      777.44      803.21     18.67 o 
   1   1  14       13.24       13.31      4.09 o 
   2   1  14      211.54      227.36     18.18 o 
   3   1  14       18.39       14.08      5.22 o 
   4   1  14       25.56       22.03      3.87 o 
   5   1  14       11.26        5.81      5.90 o 
   6   1  14      122.41      128.72     11.02 o 
   7   1  14      105.49      122.53     10.42 o 
  -7   2  14       34.92       33.05      9.36 o 
  -6   2  14      264.35      264.41     47.72 o 
  -5   2  14      552.80      510.62     36.07 o 
  -4   2  14        7.62        3.41      3.93 o 
  -3   2  14        8.41        4.78      3.96 o 
  -2   2  14      117.34      119.25      8.85 o 
  -1   2  14     1314.56     1331.49     20.99 o 
   0   2  14     1767.55     1848.95     37.83 o 
   1   2  14       59.20       62.60      5.19 o 
   2   2  14       14.69       13.11      3.98 o 
   3   2  14        0.58       -2.89      3.81 o 
   4   2  14       32.42       20.62      6.21 o 
   5   2  14       26.60       34.91      8.29 o 
   6   2  14       16.14       22.28     17.77 o 
  -5   3  14        5.93       24.06      7.96 o 
  -4   3  14        8.13        3.80      7.06 o 
  -3   3  14       97.45      109.39     14.32 o 
  -2   3  14       34.33       29.04      5.15 o 
  -1   3  14      616.88      652.21     22.86 o 
   0   3  14      923.09      913.03     44.37 o 
   1   3  14      343.47      343.32     11.85 o 
   2   3  14       52.29       51.09      7.10 o 
   3   3  14       57.32       62.98      7.75 o 
   4   3  14       99.06       81.67      8.42 o 
  -7   0  15        0.59       -4.07      9.04 o 
  -5   0  15      193.56      149.96     36.90 o 
  -3   0  15      306.98      314.04     81.08 o 
  -1   0  15      265.96      296.60     46.68 o 
   1   0  15       11.80        3.22      6.13 o 
   3   0  15      126.39      122.95     20.38 o 
   5   0  15       60.36       65.68      9.78 o 
   7   0  15       14.21        6.79      6.81 o 
  -8   1  15        0.03       -4.73      5.98 o 
  -7   1  15       21.20        9.72      8.79 o 
  -6   1  15      440.85      502.91     71.04 o 
  -5   1  15      301.03      327.36     48.34 o 
  -4   1  15       68.59       73.92     13.51 o 
  -3   1  15       12.65        4.73      5.08 o 
  -2   1  15      140.64      119.27     18.12 o 
  -1   1  15      786.39      873.18     20.70 o 
   0   1  15      110.68       95.62     16.52 o 
   1   1  15        0.70       -0.86      3.50 o 
   2   1  15       95.62      100.29      9.84 o 
   3   1  15        2.63       10.31      5.51 o 
   4   1  15       19.58       11.16      5.96 o 
   5   1  15        2.71       -0.74      4.08 o 
   6   1  15       10.85       14.75      9.17 o 
   7   1  15        2.05        2.66     13.32 o 
  -7   2  15       30.91       34.87      9.97 o 
  -6   2  15        0.03        2.28      6.94 o 
  -5   2  15      649.96      609.88     90.29 o 
  -4   2  15       42.06       35.72      5.73 o 
  -3   2  15      224.44      195.30     22.10 o 
  -2   2  15      290.67      286.41     13.03 o 
  -1   2  15      129.34      141.88     13.14 o 
   0   2  15        4.07        3.57      3.14 o 
   1   2  15      230.14      229.59     14.91 o 
   2   2  15       25.54       26.97      4.37 o 
   3   2  15      142.09      129.79     11.99 o 
   4   2  15       14.39       12.91      6.16 o 
   5   2  15        0.42        6.93     17.54 o 
   6   2  15      171.34      174.24     13.10 o 
  -4   3  15       23.90       25.67      6.65 o 
  -3   3  15        0.14       -2.56      4.24 o 
  -2   3  15       77.06       62.95      9.12 o 
  -1   3  15       29.52       25.76      4.95 o 
   0   3  15        0.74       -0.66      4.29 o 
   1   3  15       24.05       18.04      4.44 o 
   2   3  15       39.84       31.75      8.55 o 
   3   3  15       46.44       51.21      7.66 o 
  -8   0  16       14.76       -0.69     11.74 o 
  -6   0  16       89.03       31.46     54.10 o 
  -4   0  16       57.25       51.45     14.55 o 
  -2   0  16        4.63       -7.58     15.59 o 
   0   0  16       14.14        6.53      8.68 o 
   2   0  16     1381.97     1436.08     48.92 o 
   4   0  16        0.09       -1.25      5.61 o 
   6   0  16      306.79      304.70     17.26 o 
  -7   1  16      109.97      143.36     16.13 o 
  -6   1  16      169.03      123.01     30.52 o 
  -5   1  16      157.07      168.23     26.89 o 
  -4   1  16      203.62      200.13     22.48 o 
  -3   1  16       58.73       49.21     10.74 o 
  -2   1  16      148.78      144.40     18.03 o 
  -1   1  16       42.06       35.95      8.24 o 
   0   1  16       11.63        4.27      5.80 o 
   1   1  16      167.52      167.99     13.37 o 
   2   1  16     2040.91     2083.16     35.77 o 
   3   1  16        3.49        4.19     10.40 o 
   4   1  16       14.45       23.02      9.79 o 
   5   1  16       43.58       42.62      5.91 o 
   6   1  16       10.80       14.64     10.59 o 
  -6   2  16      288.19      259.23     36.19 o 
  -5   2  16       26.55       41.41      9.77 o 
  -4   2  16      652.55      640.05     21.25 o 
  -3   2  16      254.16      254.92     20.38 o 
  -2   2  16       47.16       45.11      7.42 o 
  -1   2  16        7.43       -2.68      3.96 o 
   0   2  16       25.14       26.57      4.31 o 
   1   2  16     1818.23     1892.64     48.56 o 
   2   2  16      250.99      239.23     12.60 o 
   3   2  16       67.49       68.91      8.12 o 
   4   2  16       65.48       51.61      8.76 o 
   5   2  16       78.56      103.53     13.33 o 
  -4   3  16      451.98      477.22     18.55 o 
  -3   3  16      268.93      269.82     16.61 o 
  -2   3  16       62.47       58.70      9.24 o 
  -1   3  16        5.13        3.27      4.24 o 
   0   3  16        1.05        1.25      5.02 o 
   1   3  16        8.91        5.50      4.76 o 
   2   3  16        0.04        4.21      4.63 o 
  -7   0  17       81.68       64.50     26.52 o 
  -5   0  17        6.53        3.66     10.11 o 
  -3   0  17      139.13       98.89     70.16 o 
  -1   0  17        0.63       -7.77     13.78 o 
   1   0  17      626.59      628.07     68.86 o 
   3   0  17       28.19        9.73     12.39 o 
   5   0  17        0.28       -2.51     14.07 o 
  -7   1  17      225.03      210.49     47.10 o 
  -6   1  17       11.26        6.99      7.21 o 
  -5   1  17        0.00       -4.52      6.01 o 
  -4   1  17      457.55      452.33     72.94 o 
  -3   1  17      171.53      197.32     26.12 o 
  -2   1  17        1.34       -1.57      4.39 o 
  -1   1  17       68.42       52.81     12.06 o 
   0   1  17      589.74      646.76     18.04 o 
   1   1  17     1045.18     1130.18     53.65 o 
   2   1  17       72.20       80.48     11.16 o 
   3   1  17       64.23       64.14      9.93 o 
   4   1  17        0.14       10.73      9.21 o 
   5   1  17        4.48        7.31     12.62 o 
   6   1  17       75.01       79.77     11.04 o 
  -5   2  17      213.35      218.26     45.21 o 
  -4   2  17      216.38      231.24     15.76 o 
  -3   2  17      214.26      191.71     19.71 o 
  -2   2  17       86.69       65.37      8.58 o 
  -1   2  17       53.12       42.66      6.47 o 
   0   2  17       12.20        7.95      4.49 o 
   1   2  17      210.43      225.75     16.29 o 
   2   2  17       63.47       55.26      7.76 o 
   3   2  17        9.74        7.05      6.30 o 
   4   2  17        8.14       10.09      6.94 o 
  -2   3  17        2.05       -2.88      5.04 o 
  -1   3  17        4.94        2.48      4.96 o 
   0   3  17       45.80       30.26     10.07 o 
   1   3  17       55.76       49.78      6.98 o 
  -6   0  18       14.38       -1.65     22.67 o 
  -4   0  18      696.43      652.63     71.64 o 
  -2   0  18       10.44       -1.84     13.98 o 
   0   0  18        0.50       -4.94      7.85 o 
   2   0  18       58.40       69.67     21.95 o 
   4   0  18     1615.71     1780.04     48.73 o 
  -6   1  18       28.27       11.92      7.27 o 
  -5   1  18       57.92       30.80      9.30 o 
  -4   1  18      196.98      190.27     20.96 o 
  -3   1  18       15.55       19.80      5.97 o 
  -2   1  18        1.88       -3.15      3.84 o 
  -1   1  18      130.84      116.06     19.97 o 
   0   1  18      168.59      172.43     30.20 o 
   1   1  18        9.67        9.23      6.84 o 
   2   1  18       45.83       51.27      9.70 o 
   3   1  18      359.75      370.25     21.23 o 
   4   1  18        0.58        4.97     20.52 o 
   5   1  18       12.24       16.94     15.58 o 
  -5   2  18      844.03      835.18     40.05 o 
  -4   2  18        3.05        2.82      4.92 o 
  -3   2  18       98.71       83.64      9.47 o 
  -2   2  18       19.47       20.76      6.06 o 
  -1   2  18       83.54       72.81      8.54 o 
   0   2  18      624.24      640.83     22.02 o 
   1   2  18       85.75       70.85      8.09 o 
   2   2  18        0.05       -1.01      5.01 o 
   3   2  18      172.04      186.51     15.69 o 
  -5   0  19      599.67      609.49    246.90 o 
  -3   0  19       90.16       78.59     22.16 o 
  -1   0  19       29.08       12.91     23.11 o 
   1   0  19       20.24       17.33     10.02 o 
   3   0  19     1697.41     1743.13     55.61 o 
  -5   1  19       29.95       14.20      8.46 o 
  -4   1  19       11.96       14.78      7.39 o 
  -3   1  19       15.12       15.86      6.01 o 
  -2   1  19       78.47       65.78     13.00 o 
  -1   1  19       40.71       50.00     10.02 o 
   0   1  19       80.08       72.32     15.28 o 
   1   1  19        8.10       -2.23      6.11 o 
   2   1  19      190.18      200.66     32.57 o 
   3   1  19       15.23       25.88      8.91 o 
   4   1  19      217.68      238.10     19.12 o 
  -3   2  19       12.88        9.10      5.14 o 
  -2   2  19      121.07      112.26     12.57 o 
  -1   2  19       46.69       46.95      6.91 o 
   0   2  19       51.00       50.28      7.65 o 
   1   2  19       54.67       61.20     13.73 o 
   2   2  19       47.86       71.09     10.93 o 
  -4   0  20        0.01       -7.04     12.09 o 
  -2   0  20      478.28      424.26     46.95 o 
   0   0  20      147.25      136.32     31.02 o 
   2   0  20     1389.90     1528.20     52.34 o 
  -4   1  20        8.55       13.38      8.16 o 
  -3   1  20      417.77      426.48     90.77 o 
  -2   1  20      160.55      170.08     16.51 o 
  -1   1  20       35.79       23.71     10.83 o 
   0   1  20       75.02       81.45     22.51 o 
   1   1  20      484.87      476.86     32.75 o 
   2   1  20      297.88      345.56     46.44 o 
   3   1  20       82.10       82.71     12.97 o 
  -1   2  20       10.15        8.10      5.30 o 
   0   2  20        7.59        7.15      5.65 o 
  -3   0  21      402.84      387.70    143.57 o 
  -1   0  21        0.10       -7.18     13.40 o 
   1   0  21      160.59      151.64     19.87 o 
  -3   1  21       93.77      137.21     19.54 o 
  -2   1  21       70.33       60.70     14.96 o 
  -1   1  21       84.20       74.44     14.47 o 
   0   1  21       11.94        7.42      8.78 o 
   1   1  21       25.05       13.01     14.24 o 
                                                 
